# Supplementary material for: Sex Differences in Gut Microbiota and Their Relation to Arterial Stiffness (MIVAS Study)
Source: Nutrients. 2024 Dec 27;17(1):53. doi: 10.3390/nu17010053 (PMC11723250; doi:10.3390/nu17010053)
Supplement: Supplementary file 1 [file nutrients-17-00053-s001.zip]

Archive with 3 entries (3 files):
- .DS_Store
- nutrients-3366399-supplementary.pdf
- STROBE_checklist_cross-sectional Mivas.pdf
